# Supplementary material for: Prevalence of Emergent Dolutegravir Resistance Mutations in People Living with HIV: A Rapid Scoping Review
Source: Viruses. 2024 Mar 4;16(3):399. doi: 10.3390/v16030399 (PMC10975848; doi:10.3390/v16030399)
Supplement: Supplementary file 1 [file viruses-16-00399-s001.zip]

Archive with 2 entries (2 files):
- PRISMA-ScR-Fillable-Checklist_11Sept2019)_Completed.pdf
- SupplementaryMaterials_Jan23.pdf
